# Supplementary material for: Short- and Long-Term Effects of a Prebiotic Intervention with Polyphenols Extracted from European Black Elderberry—Sustained Expansion of Akkermansia spp
Source: J Pers Med. 2022 Sep 9;12(9):1479. doi: 10.3390/jpm12091479 (PMC9504334; doi:10.3390/jpm12091479)
Supplement: Supplementary file 1 [file jpm-12-01479-s001.zip]

Archive with 1 entries (1 files):
- jpm-1892245-supplementary.xlsx
