# Supplementary material for: Short- and Long-Term Effects of a Prebiotic Intervention with Polyphenols Extracted from European Black Elderberry—Sustained Expansion of Akkermansia spp
Source: J Pers Med. 2022 Sep 9;12(9):1479. doi: 10.3390/jpm12091479 (PMC9504334; doi:10.3390/jpm12091479)
Supplement: Supplementary file 1 [file jpm-12-01479-s001.zip › jpm-1892245-supplementary.xlsx]

## Sheet: genus
feature	V4	V5	V6	V7	V8	V9			feature	Visit	meanAbund	min	max	sdAbund
p__Actinobacteria.c__unidentified_Actinobacteria.o__Bifidobacteriales.f__Bifidobacteriaceae.g__Bifidobacterium.NA	NA	NA	0.12	0.022	NA	0.009			p__Actinobacteria.c__unidentified_Actinobacteria.o__Bifidobacteriales.f__Bifidobacteriaceae.g__Bifidobacterium	BL	5.50756	1.69875	12.5281	2.915
p__Bacteroidetes.c__Bacteroidia.o__Bacteroidales.f__Prevotellaceae.g__Paraprevotella.NA	0.173	0.173	NA	0.002	NA	NA			p__Actinobacteria.c__unidentified_Actinobacteria.o__Bifidobacteriales.f__Bifidobacteriaceae.g__Bifidobacterium	V4	5.16502	1.01854	29.6923	5.74334
p__Firmicutes.c__Bacilli.o__Lactobacillales.f__Streptococcaceae.g__Streptococcus.NA	NA	0.06	0.047	0.009	NA	0.051			p__Actinobacteria.c__unidentified_Actinobacteria.o__Bifidobacteriales.f__Bifidobacteriaceae.g__Bifidobacterium	V5	5.27812	1.16456	25.8374	5.13076
p__Firmicutes.c__Clostridia.o__Clostridiales.f__Lachnospiraceae.g__Blautia.NA	0.19	0.197	0.043	NA	NA	NA			p__Actinobacteria.c__unidentified_Actinobacteria.o__Bifidobacteriales.f__Bifidobacteriaceae.g__Bifidobacterium	V6	4.30692	0.459998	9.84284	2.87346
p__Firmicutes.c__Clostridia.o__Clostridiales.f__Lachnospiraceae.g__Fusicatenibacter.NA	NA	NA	0.066	0	0.167	0.001			p__Actinobacteria.c__unidentified_Actinobacteria.o__Bifidobacteriales.f__Bifidobacteriaceae.g__Bifidobacterium	V7	4.07743	0.51579	19.0835	4.61649
p__Firmicutes.c__Clostridia.o__Clostridiales.f__Lachnospiraceae.g__Lachnospira.NA	NA	0.06	0.202	0	0.185	NA			p__Actinobacteria.c__unidentified_Actinobacteria.o__Bifidobacteriales.f__Bifidobacteriaceae.g__Bifidobacterium	V8	4.94152	0.554876	16.3863	3.96254
p__Firmicutes.c__Clostridia.o__Clostridiales.f__Lachnospiraceae.g__unidentified_Lachnospiraceae.NA	0.039	0.06	NA	NA	0.003	0.089			p__Actinobacteria.c__unidentified_Actinobacteria.o__Bifidobacteriales.f__Bifidobacteriaceae.g__Bifidobacterium	V9	3.95583	0.42957	24.7228	4.87615
p__Firmicutes.c__Clostridia.o__Clostridiales.f__Ruminococcaceae.g__.NA	0.009	NA	NA	0.06	NA	NA			p__Bacteroidetes.c__Bacteroidia.o__Bacteroidales.f__Prevotellaceae.g__Paraprevotella	BL	0.278388	0.0279382	1.65449	0.336105
p__Firmicutes.c__Clostridia.o__Clostridiales.f__Ruminococcaceae.g__Subdoligranulum.NA	NA	0.06	0.017	0.003	NA	0.074			p__Bacteroidetes.c__Bacteroidia.o__Bacteroidales.f__Prevotellaceae.g__Paraprevotella	V4	0.388001	0.031346	1.31605	0.30441
p__Firmicutes.c__Clostridia.o__Clostridiales.f__Ruminococcaceae.g__unidentified_Ruminococcaceae.NA	NA	0.197	NA	NA	NA	0.025			p__Bacteroidetes.c__Bacteroidia.o__Bacteroidales.f__Prevotellaceae.g__Paraprevotella	V5	0.52276	0.0445033	3.44571	0.679594
p__Firmicutes.c__Erysipelotrichia.o__Erysipelotrichales.f__Erysipelotrichaceae.g__unidentified_Erysipelotrichaceae.NA	0.081	NA	0.06	0.025	NA	0.06			p__Bacteroidetes.c__Bacteroidia.o__Bacteroidales.f__Prevotellaceae.g__Paraprevotella	V6	0.306509	0.0437857	1.0985	0.322674
p__Proteobacteria.c__Gammaproteobacteria.o__unidentified_Gammaproteobacteria.f__Burkholderiaceae.g__Sutterella.NA	0.071	0.025	NA	0.126	NA	0.245			p__Bacteroidetes.c__Bacteroidia.o__Bacteroidales.f__Prevotellaceae.g__Paraprevotella	V7	0.303024	0	2.60005	0.559443
									p__Bacteroidetes.c__Bacteroidia.o__Bacteroidales.f__Prevotellaceae.g__Paraprevotella	V8	0.458359	0.0490453	2.65738	0.63729
									p__Bacteroidetes.c__Bacteroidia.o__Bacteroidales.f__Prevotellaceae.g__Paraprevotella	V9	0.395792	0.0469739	2.02095	0.444271
									p__Firmicutes.c__Bacilli.o__Lactobacillales.f__Streptococcaceae.g__Streptococcus	BL	0.60513	0.14283	2.672	0.603359
									p__Firmicutes.c__Bacilli.o__Lactobacillales.f__Streptococcaceae.g__Streptococcus	V4	0.493072	0.0397055	1.7405	0.449703
									p__Firmicutes.c__Bacilli.o__Lactobacillales.f__Streptococcaceae.g__Streptococcus	V5	0.519195	0.0326819	3.86804	0.9783
									p__Firmicutes.c__Bacilli.o__Lactobacillales.f__Streptococcaceae.g__Streptococcus	V6	0.273465	0.0566638	0.727401	0.170974
									p__Firmicutes.c__Bacilli.o__Lactobacillales.f__Streptococcaceae.g__Streptococcus	V7	0.40665	0.0124974	3.60936	0.820579
									p__Firmicutes.c__Bacilli.o__Lactobacillales.f__Streptococcaceae.g__Streptococcus	V8	1.25409	0.0913257	16.9627	3.22151
									p__Firmicutes.c__Bacilli.o__Lactobacillales.f__Streptococcaceae.g__Streptococcus	V9	0.35463	0.0454642	1.53433	0.395563
									p__Firmicutes.c__Clostridia.o__Clostridiales.f__Lachnospiraceae.g__Blautia	BL	0.892965	0.423402	1.79292	0.304931
									p__Firmicutes.c__Clostridia.o__Clostridiales.f__Lachnospiraceae.g__Blautia	V4	0.682222	0.319271	1.13532	0.215077
									p__Firmicutes.c__Clostridia.o__Clostridiales.f__Lachnospiraceae.g__Blautia	V5	0.749201	0.315571	2.03537	0.3873
									p__Firmicutes.c__Clostridia.o__Clostridiales.f__Lachnospiraceae.g__Blautia	V6	0.664555	0.386768	1.34783	0.230117
									p__Firmicutes.c__Clostridia.o__Clostridiales.f__Lachnospiraceae.g__Blautia	V7	0.78895	0.14886	2.37188	0.513215
									p__Firmicutes.c__Clostridia.o__Clostridiales.f__Lachnospiraceae.g__Blautia	V8	0.884187	0.40827	1.93116	0.372575
									p__Firmicutes.c__Clostridia.o__Clostridiales.f__Lachnospiraceae.g__Blautia	V9	0.855245	0.33488	3.84803	0.668433
									p__Firmicutes.c__Clostridia.o__Clostridiales.f__Lachnospiraceae.g__Fusicatenibacter	BL	1.45888	0.630881	2.89763	0.578784
									p__Firmicutes.c__Clostridia.o__Clostridiales.f__Lachnospiraceae.g__Fusicatenibacter	V4	1.29311	0.362583	4.91571	0.875865
									p__Firmicutes.c__Clostridia.o__Clostridiales.f__Lachnospiraceae.g__Fusicatenibacter	V5	1.85001	0.159052	7.5266	1.52753
									p__Firmicutes.c__Clostridia.o__Clostridiales.f__Lachnospiraceae.g__Fusicatenibacter	V6	1.22547	0.206955	3.24397	0.799285
									p__Firmicutes.c__Clostridia.o__Clostridiales.f__Lachnospiraceae.g__Fusicatenibacter	V7	0.758258	0	1.79625	0.513338
									p__Firmicutes.c__Clostridia.o__Clostridiales.f__Lachnospiraceae.g__Fusicatenibacter	V8	1.08903	0.513999	2.11652	0.428515
									p__Firmicutes.c__Clostridia.o__Clostridiales.f__Lachnospiraceae.g__Fusicatenibacter	V9	0.856082	0.342024	2.41792	0.455611
									p__Firmicutes.c__Clostridia.o__Clostridiales.f__Lachnospiraceae.g__Lachnospira	BL	1.27906	0.369192	2.37552	0.515287
									p__Firmicutes.c__Clostridia.o__Clostridiales.f__Lachnospiraceae.g__Lachnospira	V4	1.20866	0.653313	2.48433	0.457913
									p__Firmicutes.c__Clostridia.o__Clostridiales.f__Lachnospiraceae.g__Lachnospira	V5	0.944283	0.397737	2.47335	0.540342
									p__Firmicutes.c__Clostridia.o__Clostridiales.f__Lachnospiraceae.g__Lachnospira	V6	1.0808	0.430303	2.80514	0.56653
									p__Firmicutes.c__Clostridia.o__Clostridiales.f__Lachnospiraceae.g__Lachnospira	V7	0.717266	0.0923332	2.59194	0.52251
									p__Firmicutes.c__Clostridia.o__Clostridiales.f__Lachnospiraceae.g__Lachnospira	V8	1.02862	0.340577	2.78113	0.541393
									p__Firmicutes.c__Clostridia.o__Clostridiales.f__Lachnospiraceae.g__Lachnospira	V9	1.31733	0.214046	7.45221	1.31319
									p__Firmicutes.c__Clostridia.o__Clostridiales.f__Lachnospiraceae.g__unidentified_Lachnospiraceae	BL	2.12236	1.07156	4.00196	0.744382
									p__Firmicutes.c__Clostridia.o__Clostridiales.f__Lachnospiraceae.g__unidentified_Lachnospiraceae	V4	2.58941	1.34326	5.80988	0.93866
									p__Firmicutes.c__Clostridia.o__Clostridiales.f__Lachnospiraceae.g__unidentified_Lachnospiraceae	V5	2.61511	1.20236	4.64952	0.971703
									p__Firmicutes.c__Clostridia.o__Clostridiales.f__Lachnospiraceae.g__unidentified_Lachnospiraceae	V6	2.13008	0.926059	4.0807	0.723362
									p__Firmicutes.c__Clostridia.o__Clostridiales.f__Lachnospiraceae.g__unidentified_Lachnospiraceae	V7	2.24879	0.443658	4.66694	1.17386
									p__Firmicutes.c__Clostridia.o__Clostridiales.f__Lachnospiraceae.g__unidentified_Lachnospiraceae	V8	3.0658	1.09395	7.71036	1.55356
									p__Firmicutes.c__Clostridia.o__Clostridiales.f__Lachnospiraceae.g__unidentified_Lachnospiraceae	V9	2.69368	1.20649	8.22606	1.39839
									p__Firmicutes.c__Clostridia.o__Clostridiales.f__Ruminococcaceae.g__	BL	2.15599	0.826546	5.1213	0.912599
									p__Firmicutes.c__Clostridia.o__Clostridiales.f__Ruminococcaceae.g__	V4	1.48244	0.71243	5.66931	0.999321
									p__Firmicutes.c__Clostridia.o__Clostridiales.f__Ruminococcaceae.g__	V5	2.18706	0.907109	5.52163	1.18624
									p__Firmicutes.c__Clostridia.o__Clostridiales.f__Ruminococcaceae.g__	V6	2.26677	0.616437	6.10419	1.3116
									p__Firmicutes.c__Clostridia.o__Clostridiales.f__Ruminococcaceae.g__	V7	1.66104	0.122891	5.00267	1.10693
									p__Firmicutes.c__Clostridia.o__Clostridiales.f__Ruminococcaceae.g__	V8	1.95709	0.683087	4.6241	0.964915
									p__Firmicutes.c__Clostridia.o__Clostridiales.f__Ruminococcaceae.g__	V9	2.15794	0.640196	8.97263	1.71143
									p__Firmicutes.c__Clostridia.o__Clostridiales.f__Ruminococcaceae.g__Subdoligranulum	BL	4.71124	1.61505	10.0781	2.45242
									p__Firmicutes.c__Clostridia.o__Clostridiales.f__Ruminococcaceae.g__Subdoligranulum	V4	4.31571	1.18109	13.1034	2.73206
									p__Firmicutes.c__Clostridia.o__Clostridiales.f__Ruminococcaceae.g__Subdoligranulum	V5	3.87637	0.823223	15.3351	3.07537
									p__Firmicutes.c__Clostridia.o__Clostridiales.f__Ruminococcaceae.g__Subdoligranulum	V6	3.49956	1.26564	12.3316	2.48917
									p__Firmicutes.c__Clostridia.o__Clostridiales.f__Ruminococcaceae.g__Subdoligranulum	V7	3.2599	0.335347	10.8322	2.61083
									p__Firmicutes.c__Clostridia.o__Clostridiales.f__Ruminococcaceae.g__Subdoligranulum	V8	4.02948	1.28832	13.0156	2.43709
									p__Firmicutes.c__Clostridia.o__Clostridiales.f__Ruminococcaceae.g__Subdoligranulum	V9	3.8546	1.32936	17.2327	3.11368
									p__Firmicutes.c__Clostridia.o__Clostridiales.f__Ruminococcaceae.g__unidentified_Ruminococcaceae	BL	9.15719	3.37579	25.5011	5.38046
									p__Firmicutes.c__Clostridia.o__Clostridiales.f__Ruminococcaceae.g__unidentified_Ruminococcaceae	V4	7.89074	2.27719	20.9881	4.66844
									p__Firmicutes.c__Clostridia.o__Clostridiales.f__Ruminococcaceae.g__unidentified_Ruminococcaceae	V5	7.3865	3.09062	26.4384	5.08496
									p__Firmicutes.c__Clostridia.o__Clostridiales.f__Ruminococcaceae.g__unidentified_Ruminococcaceae	V6	8.99173	2.4032	23.4803	5.89748
									p__Firmicutes.c__Clostridia.o__Clostridiales.f__Ruminococcaceae.g__unidentified_Ruminococcaceae	V7	8.48014	1.57151	34.1422	7.63983
									p__Firmicutes.c__Clostridia.o__Clostridiales.f__Ruminococcaceae.g__unidentified_Ruminococcaceae	V8	8.50984	1.71451	25.9807	5.59119
									p__Firmicutes.c__Clostridia.o__Clostridiales.f__Ruminococcaceae.g__unidentified_Ruminococcaceae	V9	6.25499	2.78808	15.5443	3.4195
									p__Firmicutes.c__Erysipelotrichia.o__Erysipelotrichales.f__Erysipelotrichaceae.g__unidentified_Erysipelotrichaceae	BL	0.967772	0.110179	9.83717	1.80027
									p__Firmicutes.c__Erysipelotrichia.o__Erysipelotrichales.f__Erysipelotrichaceae.g__unidentified_Erysipelotrichaceae	V4	0.407639	0.035661	1.19336	0.292085
									p__Firmicutes.c__Erysipelotrichia.o__Erysipelotrichales.f__Erysipelotrichaceae.g__unidentified_Erysipelotrichaceae	V5	0.651661	0.0909979	4.49555	0.921503
									p__Firmicutes.c__Erysipelotrichia.o__Erysipelotrichales.f__Erysipelotrichaceae.g__unidentified_Erysipelotrichaceae	V6	0.890775	0.0913308	14.6127	2.71232
									p__Firmicutes.c__Erysipelotrichia.o__Erysipelotrichales.f__Erysipelotrichaceae.g__unidentified_Erysipelotrichaceae	V7	0.829565	0.0400997	14.197	2.65062
									p__Firmicutes.c__Erysipelotrichia.o__Erysipelotrichales.f__Erysipelotrichaceae.g__unidentified_Erysipelotrichaceae	V8	0.805336	0.0358219	3.80134	0.990795
									p__Firmicutes.c__Erysipelotrichia.o__Erysipelotrichales.f__Erysipelotrichaceae.g__unidentified_Erysipelotrichaceae	V9	0.650529	0.039557	6.13246	1.18047
									p__Proteobacteria.c__Gammaproteobacteria.o__unidentified_Gammaproteobacteria.f__Burkholderiaceae.g__Sutterella	BL	0.289893	0.101774	0.734252	0.139709
									p__Proteobacteria.c__Gammaproteobacteria.o__unidentified_Gammaproteobacteria.f__Burkholderiaceae.g__Sutterella	V4	0.486931	0.0632696	1.62695	0.374048
									p__Proteobacteria.c__Gammaproteobacteria.o__unidentified_Gammaproteobacteria.f__Burkholderiaceae.g__Sutterella	V5	0.191843	0.0327528	0.594857	0.155384
									p__Proteobacteria.c__Gammaproteobacteria.o__unidentified_Gammaproteobacteria.f__Burkholderiaceae.g__Sutterella	V6	0.4023	0.0665058	3.07111	0.604586
									p__Proteobacteria.c__Gammaproteobacteria.o__unidentified_Gammaproteobacteria.f__Burkholderiaceae.g__Sutterella	V7	0.248213	0.0255189	0.997789	0.26631
									p__Proteobacteria.c__Gammaproteobacteria.o__unidentified_Gammaproteobacteria.f__Burkholderiaceae.g__Sutterella	V8	0.395769	0.105211	1.8071	0.33329
									p__Proteobacteria.c__Gammaproteobacteria.o__unidentified_Gammaproteobacteria.f__Burkholderiaceae.g__Sutterella	V9	0.501706	0.119758	2.5132	0.547896

## Sheet: species
feature	V4	V5	V6	V7	V8	V9			feature	Visit	meanAbund	min	max	sdAbund
p__Actinobacteria.c__unidentified_Actinobacteria.o__Bifidobacteriales.f__Bifidobacteriaceae.g__Bifidobacterium.s__	NA	NA	NA	0.02	NA	0.048			p__Actinobacteria.c__unidentified_Actinobacteria.o__Bifidobacteriales.f__Bifidobacteriaceae.g__Bifidobacterium.s__	BL	2.082	0.424688	7.32061	1.74877
p__Actinobacteria.c__unidentified_Actinobacteria.o__Bifidobacteriales.f__Bifidobacteriaceae.g__Bifidobacterium.s__Bifidobacterium_adolescentis	NA	0.242	0.018	0	0.14	0			p__Actinobacteria.c__unidentified_Actinobacteria.o__Bifidobacteriales.f__Bifidobacteriaceae.g__Bifidobacterium.s__	V4	2.88057	0.188429	28.0066	5.6352
p__Actinobacteria.c__unidentified_Actinobacteria.o__Bifidobacteriales.f__Bifidobacteriaceae.g__Bifidobacterium.s__Bifidobacterium_pseudocatenulatum	NA	NA	NA	NA	NA	0.023			p__Actinobacteria.c__unidentified_Actinobacteria.o__Bifidobacteriales.f__Bifidobacteriaceae.g__Bifidobacterium.s__	V5	2.03662	0.284332	10.6547	2.34911
p__Bacteroidetes.c__Bacteroidia.o__Bacteroidales.f__Bacteroidaceae.g__Bacteroides.s__Bacteroides_fragilis	NA	NA	0.044	0.039	NA	NA			p__Actinobacteria.c__unidentified_Actinobacteria.o__Bifidobacteriales.f__Bifidobacteriaceae.g__Bifidobacterium.s__	V6	1.80864	0.214966	7.92157	1.85683
p__Bacteroidetes.c__Bacteroidia.o__Bacteroidales.f__Bacteroidaceae.g__Bacteroides.s__Bacteroides_massiliensis	0.242	NA	NA	0	NA	NA			p__Actinobacteria.c__unidentified_Actinobacteria.o__Bifidobacteriales.f__Bifidobacteriaceae.g__Bifidobacterium.s__	V7	1.92069	0.0768029	15.4353	3.27076
p__Bacteroidetes.c__Bacteroidia.o__Bacteroidales.f__Bacteroidaceae.g__Bacteroides.s__Bacteroides_ovatus	NA	0.12	NA	0.015	NA	NA			p__Actinobacteria.c__unidentified_Actinobacteria.o__Bifidobacteriales.f__Bifidobacteriaceae.g__Bifidobacterium.s__	V8	2.0096	0.20717	11.2839	2.33727
p__Bacteroidetes.c__Bacteroidia.o__Bacteroidales.f__Bacteroidaceae.g__Bacteroides.s__Bacteroides_plebeius	0.005	NA	NA	0.065	NA	NA			p__Actinobacteria.c__unidentified_Actinobacteria.o__Bifidobacteriales.f__Bifidobacteriaceae.g__Bifidobacterium.s__	V9	2.01272	0.185267	19.3828	3.75161
p__Bacteroidetes.c__Bacteroidia.o__Bacteroidales.f__Prevotellaceae.g__Paraprevotella.s__	0.212	0.243	NA	0	NA	NA			p__Actinobacteria.c__unidentified_Actinobacteria.o__Bifidobacteriales.f__Bifidobacteriaceae.g__Bifidobacterium.s__Bifidobacterium_adolescentis	BL	2.84813	0.871025	7.17086	1.77666
p__Bacteroidetes.c__Bacteroidia.o__Bacteroidales.f__Tannerellaceae.g__Parabacteroides.s__Parabacteroides_distasonis	NA	0.141	0.206	0.039	NA	NA			p__Actinobacteria.c__unidentified_Actinobacteria.o__Bifidobacteriales.f__Bifidobacteriaceae.g__Bifidobacterium.s__Bifidobacterium_adolescentis	V4	1.8292	0.571152	5.49978	1.11373
p__Firmicutes.c__Bacilli.o__Lactobacillales.f__Streptococcaceae.g__Streptococcus.s__Streptococcus_salivarius_subsp_thermophilus	NA	0.02	0.011	0	NA	0.019			p__Actinobacteria.c__unidentified_Actinobacteria.o__Bifidobacteriales.f__Bifidobacteriaceae.g__Bifidobacterium.s__Bifidobacterium_adolescentis	V5	2.26818	0.404303	12.07	2.35462
p__Firmicutes.c__Clostridia.o__Clostridiales.f__Lachnospiraceae.g__Fusicatenibacter.s__	NA	NA	0.103	0	0.229	0.003			p__Actinobacteria.c__unidentified_Actinobacteria.o__Bifidobacteriales.f__Bifidobacteriaceae.g__Bifidobacterium.s__Bifidobacterium_adolescentis	V6	1.85518	0.14281	7.49898	1.79216
p__Firmicutes.c__Clostridia.o__Clostridiales.f__Lachnospiraceae.g__Lachnoclostridium.s__	NA	0.069	NA	0.048	NA	NA			p__Actinobacteria.c__unidentified_Actinobacteria.o__Bifidobacteriales.f__Bifidobacteriaceae.g__Bifidobacterium.s__Bifidobacterium_adolescentis	V7	1.53588	0.19811	8.32146	2.05599
p__Firmicutes.c__Clostridia.o__Clostridiales.f__Lachnospiraceae.g__Lachnospira.s__	NA	0.14	0.25	0.018	NA	NA			p__Actinobacteria.c__unidentified_Actinobacteria.o__Bifidobacteriales.f__Bifidobacteriaceae.g__Bifidobacterium.s__Bifidobacterium_adolescentis	V8	2.46277	0.237458	13.8845	2.98765
p__Firmicutes.c__Clostridia.o__Clostridiales.f__Lachnospiraceae.g__Roseburia.s__Roseburia_inulinivorans	NA	0.002	0.121	0	0.066	0.011			p__Actinobacteria.c__unidentified_Actinobacteria.o__Bifidobacteriales.f__Bifidobacteriaceae.g__Bifidobacterium.s__Bifidobacterium_adolescentis	V9	1.56478	0.100512	9.13029	1.9592
p__Firmicutes.c__Clostridia.o__Clostridiales.f__Lachnospiraceae.g__unidentified_Lachnospiraceae.s__Coprococcus_comes	NA	0.14	NA	NA	0	NA			p__Actinobacteria.c__unidentified_Actinobacteria.o__Bifidobacteriales.f__Bifidobacteriaceae.g__Bifidobacterium.s__Bifidobacterium_pseudocatenulatum	BL	0.462847	0.0413171	2.46095	0.475296
p__Firmicutes.c__Clostridia.o__Clostridiales.f__Lachnospiraceae.g__unidentified_Lachnospiraceae.s__Coprococcus_eutactus	NA	NA	NA	0	0.002	NA			p__Actinobacteria.c__unidentified_Actinobacteria.o__Bifidobacteriales.f__Bifidobacteriaceae.g__Bifidobacterium.s__Bifidobacterium_pseudocatenulatum	V4	0.327221	0.0125384	1.13872	0.256274
p__Firmicutes.c__Clostridia.o__Clostridiales.f__Ruminococcaceae.g__.s__	0.021	NA	NA	0.102	NA	NA			p__Actinobacteria.c__unidentified_Actinobacteria.o__Bifidobacteriales.f__Bifidobacteriaceae.g__Bifidobacterium.s__Bifidobacterium_pseudocatenulatum	V5	0.885282	0.0315925	9.71073	1.83535
p__Firmicutes.c__Clostridia.o__Clostridiales.f__Ruminococcaceae.g__Faecalibacterium.s__Faecalibacterium_prausnitzii	NA	0.205	NA	NA	0.002	NA			p__Actinobacteria.c__unidentified_Actinobacteria.o__Bifidobacteriales.f__Bifidobacteriaceae.g__Bifidobacterium.s__Bifidobacterium_pseudocatenulatum	V6	0.558545	0.0769522	2.8189	0.723519
p__Firmicutes.c__Clostridia.o__Clostridiales.f__Ruminococcaceae.g__Subdoligranulum.s__	NA	0.066	0.02	0.005	NA	0.212			p__Actinobacteria.c__unidentified_Actinobacteria.o__Bifidobacteriales.f__Bifidobacteriaceae.g__Bifidobacterium.s__Bifidobacterium_pseudocatenulatum	V7	0.516555	0.0200078	2.88992	0.782444
p__Firmicutes.c__Clostridia.o__Clostridiales.f__Ruminococcaceae.g__unidentified_Ruminococcaceae.s__Clostridiales_bacterium_42_27	0.013	NA	NA	0.012	NA	0.206			p__Actinobacteria.c__unidentified_Actinobacteria.o__Bifidobacteriales.f__Bifidobacteriaceae.g__Bifidobacterium.s__Bifidobacterium_pseudocatenulatum	V8	0.375549	0.0583411	2.10008	0.508856
p__Firmicutes.c__Clostridia.o__Clostridiales.f__Ruminococcaceae.g__unidentified_Ruminococcaceae.s__Clostridium_sp_MC_40	0.004	0.023	0	0.035	0	0			p__Actinobacteria.c__unidentified_Actinobacteria.o__Bifidobacteriales.f__Bifidobacteriaceae.g__Bifidobacterium.s__Bifidobacterium_pseudocatenulatum	V9	0.248851	0.025128	1.19045	0.248771
p__Firmicutes.c__Clostridia.o__Clostridiales.f__Ruminococcaceae.g__unidentified_Ruminococcaceae.s__Oscillibacter_sp_ER4	0.132	0.048	0.095	0.015	NA	NA			p__Bacteroidetes.c__Bacteroidia.o__Bacteroidales.f__Bacteroidaceae.g__Bacteroides.s__Bacteroides_fragilis	BL	0.198275	0.0416798	1.12974	0.233974
p__Firmicutes.c__Clostridia.o__Clostridiales.f__Ruminococcaceae.g__unidentified_Ruminococcaceae.s__Ruminococcus_bicirculans	0.05	0.04	NA	0.007	0.093	0.001			p__Bacteroidetes.c__Bacteroidia.o__Bacteroidales.f__Bacteroidaceae.g__Bacteroides.s__Bacteroides_fragilis	V4	0.279076	0	1.2585	0.276913
p__Firmicutes.c__Clostridia.o__Clostridiales.f__Ruminococcaceae.g__unidentified_Ruminococcaceae.s__Ruminococcus_bromii	NA	0.039	NA	0.057	0.118	0.052			p__Bacteroidetes.c__Bacteroidia.o__Bacteroidales.f__Bacteroidaceae.g__Bacteroides.s__Bacteroides_fragilis	V5	0.379326	0.0244729	3.1728	0.61474
p__Firmicutes.c__Erysipelotrichia.o__Erysipelotrichales.f__Erysipelotrichaceae.g__unidentified_Erysipelotrichaceae.s__bacterium_LF.3	0.02	NA	0.052	0.003	NA	0.03			p__Bacteroidetes.c__Bacteroidia.o__Bacteroidales.f__Bacteroidaceae.g__Bacteroides.s__Bacteroides_fragilis	V6	0.124063	0.00272769	0.588559	0.15644
p__Proteobacteria.c__Gammaproteobacteria.o__unidentified_Gammaproteobacteria.f__Burkholderiaceae.g__Parasutterella.s__	NA	0.019	NA	0	NA	0.147			p__Bacteroidetes.c__Bacteroidia.o__Bacteroidales.f__Bacteroidaceae.g__Bacteroides.s__Bacteroides_fragilis	V7	0.150173	0.0063678	1.66441	0.319542
									p__Bacteroidetes.c__Bacteroidia.o__Bacteroidales.f__Bacteroidaceae.g__Bacteroides.s__Bacteroides_fragilis	V8	0.370222	0.0232893	3.37965	0.665014
									p__Bacteroidetes.c__Bacteroidia.o__Bacteroidales.f__Bacteroidaceae.g__Bacteroides.s__Bacteroides_fragilis	V9	0.600522	0.0109545	8.87344	1.66088
									p__Bacteroidetes.c__Bacteroidia.o__Bacteroidales.f__Bacteroidaceae.g__Bacteroides.s__Bacteroides_massiliensis	BL	0.800301	0.114901	3.32512	0.767085
									p__Bacteroidetes.c__Bacteroidia.o__Bacteroidales.f__Bacteroidaceae.g__Bacteroides.s__Bacteroides_massiliensis	V4	0.995358	0.189376	4.75876	0.975243
									p__Bacteroidetes.c__Bacteroidia.o__Bacteroidales.f__Bacteroidaceae.g__Bacteroides.s__Bacteroides_massiliensis	V5	0.715299	0.0975597	2.70481	0.763134
									p__Bacteroidetes.c__Bacteroidia.o__Bacteroidales.f__Bacteroidaceae.g__Bacteroides.s__Bacteroides_massiliensis	V6	0.879251	0.109738	4.75947	0.997169
									p__Bacteroidetes.c__Bacteroidia.o__Bacteroidales.f__Bacteroidaceae.g__Bacteroides.s__Bacteroides_massiliensis	V7	0.494825	0	5.07461	0.955318
									p__Bacteroidetes.c__Bacteroidia.o__Bacteroidales.f__Bacteroidaceae.g__Bacteroides.s__Bacteroides_massiliensis	V8	0.981384	0.0993446	5.99758	1.43351
									p__Bacteroidetes.c__Bacteroidia.o__Bacteroidales.f__Bacteroidaceae.g__Bacteroides.s__Bacteroides_massiliensis	V9	1.02145	0.0831837	6.02428	1.33391
									p__Bacteroidetes.c__Bacteroidia.o__Bacteroidales.f__Bacteroidaceae.g__Bacteroides.s__Bacteroides_ovatus	BL	1.14598	0.451603	4.36387	0.782905
									p__Bacteroidetes.c__Bacteroidia.o__Bacteroidales.f__Bacteroidaceae.g__Bacteroides.s__Bacteroides_ovatus	V4	1.08227	0.183337	3.46653	0.857759
									p__Bacteroidetes.c__Bacteroidia.o__Bacteroidales.f__Bacteroidaceae.g__Bacteroides.s__Bacteroides_ovatus	V5	0.828875	0.301763	3.28098	0.635824
									p__Bacteroidetes.c__Bacteroidia.o__Bacteroidales.f__Bacteroidaceae.g__Bacteroides.s__Bacteroides_ovatus	V6	1.1217	0.309123	2.80057	0.679805
									p__Bacteroidetes.c__Bacteroidia.o__Bacteroidales.f__Bacteroidaceae.g__Bacteroides.s__Bacteroides_ovatus	V7	0.800975	0.0411271	2.9744	0.691529
									p__Bacteroidetes.c__Bacteroidia.o__Bacteroidales.f__Bacteroidaceae.g__Bacteroides.s__Bacteroides_ovatus	V8	1.24359	0.123459	4.97855	1.06333
									p__Bacteroidetes.c__Bacteroidia.o__Bacteroidales.f__Bacteroidaceae.g__Bacteroides.s__Bacteroides_ovatus	V9	1.85273	0.110018	10.5873	2.04169
									p__Bacteroidetes.c__Bacteroidia.o__Bacteroidales.f__Bacteroidaceae.g__Bacteroides.s__Bacteroides_plebeius	BL	0.609119	0.0299057	5.85802	1.2451
									p__Bacteroidetes.c__Bacteroidia.o__Bacteroidales.f__Bacteroidaceae.g__Bacteroides.s__Bacteroides_plebeius	V4	0.601716	0	5.16678	1.16149
									p__Bacteroidetes.c__Bacteroidia.o__Bacteroidales.f__Bacteroidaceae.g__Bacteroides.s__Bacteroides_plebeius	V5	0.528615	0.0013008	3.33664	0.872859
									p__Bacteroidetes.c__Bacteroidia.o__Bacteroidales.f__Bacteroidaceae.g__Bacteroides.s__Bacteroides_plebeius	V6	1.05336	0	15.8653	3.09752
									p__Bacteroidetes.c__Bacteroidia.o__Bacteroidales.f__Bacteroidaceae.g__Bacteroides.s__Bacteroides_plebeius	V7	0.647052	0	5.37493	1.19753
									p__Bacteroidetes.c__Bacteroidia.o__Bacteroidales.f__Bacteroidaceae.g__Bacteroides.s__Bacteroides_plebeius	V8	0.522687	0.0457038	5.97385	1.17842
									p__Bacteroidetes.c__Bacteroidia.o__Bacteroidales.f__Bacteroidaceae.g__Bacteroides.s__Bacteroides_plebeius	V9	1.13309	0	14.0232	2.81261
									p__Bacteroidetes.c__Bacteroidia.o__Bacteroidales.f__Prevotellaceae.g__Paraprevotella.s__	BL	0.278337	0.0279382	1.65396	0.336043
									p__Bacteroidetes.c__Bacteroidia.o__Bacteroidales.f__Prevotellaceae.g__Paraprevotella.s__	V4	0.38405	0.031346	1.30768	0.303655
									p__Bacteroidetes.c__Bacteroidia.o__Bacteroidales.f__Prevotellaceae.g__Paraprevotella.s__	V5	0.521095	0.0445033	3.43706	0.67856
									p__Bacteroidetes.c__Bacteroidia.o__Bacteroidales.f__Prevotellaceae.g__Paraprevotella.s__	V6	0.306414	0.0437857	1.09582	0.322431
									p__Bacteroidetes.c__Bacteroidia.o__Bacteroidales.f__Prevotellaceae.g__Paraprevotella.s__	V7	0.293639	0	2.60005	0.561813
									p__Bacteroidetes.c__Bacteroidia.o__Bacteroidales.f__Prevotellaceae.g__Paraprevotella.s__	V8	0.439558	0.0481743	2.65623	0.641891
									p__Bacteroidetes.c__Bacteroidia.o__Bacteroidales.f__Prevotellaceae.g__Paraprevotella.s__	V9	0.389127	0.0407931	2.02095	0.447803
									p__Bacteroidetes.c__Bacteroidia.o__Bacteroidales.f__Tannerellaceae.g__Parabacteroides.s__Parabacteroides_distasonis	BL	0.419329	0.140676	1.15389	0.246424
									p__Bacteroidetes.c__Bacteroidia.o__Bacteroidales.f__Tannerellaceae.g__Parabacteroides.s__Parabacteroides_distasonis	V4	0.4842	0.089621	1.30493	0.288063
									p__Bacteroidetes.c__Bacteroidia.o__Bacteroidales.f__Tannerellaceae.g__Parabacteroides.s__Parabacteroides_distasonis	V5	0.339398	0.063739	1.17506	0.289331
									p__Bacteroidetes.c__Bacteroidia.o__Bacteroidales.f__Tannerellaceae.g__Parabacteroides.s__Parabacteroides_distasonis	V6	0.651276	0.0824695	2.15529	0.520452
									p__Bacteroidetes.c__Bacteroidia.o__Bacteroidales.f__Tannerellaceae.g__Parabacteroides.s__Parabacteroides_distasonis	V7	0.315051	0.0133385	0.898626	0.284614
									p__Bacteroidetes.c__Bacteroidia.o__Bacteroidales.f__Tannerellaceae.g__Parabacteroides.s__Parabacteroides_distasonis	V8	0.476182	0.138113	1.90885	0.437757
									p__Bacteroidetes.c__Bacteroidia.o__Bacteroidales.f__Tannerellaceae.g__Parabacteroides.s__Parabacteroides_distasonis	V9	0.565959	0.0296677	1.90191	0.539481
									p__Firmicutes.c__Bacilli.o__Lactobacillales.f__Streptococcaceae.g__Streptococcus.s__Streptococcus_salivarius_subsp_thermophilus	BL	0.508926	0.0916632	2.39159	0.5552
									p__Firmicutes.c__Bacilli.o__Lactobacillales.f__Streptococcaceae.g__Streptococcus.s__Streptococcus_salivarius_subsp_thermophilus	V4	0.401885	0.023774	1.64607	0.429843
									p__Firmicutes.c__Bacilli.o__Lactobacillales.f__Streptococcaceae.g__Streptococcus.s__Streptococcus_salivarius_subsp_thermophilus	V5	0.418746	0.0130727	3.68369	0.925753
									p__Firmicutes.c__Bacilli.o__Lactobacillales.f__Streptococcaceae.g__Streptococcus.s__Streptococcus_salivarius_subsp_thermophilus	V6	0.178619	0.0321953	0.688253	0.145376
									p__Firmicutes.c__Bacilli.o__Lactobacillales.f__Streptococcaceae.g__Streptococcus.s__Streptococcus_salivarius_subsp_thermophilus	V7	0.257577	0.00312435	3.40587	0.635663
									p__Firmicutes.c__Bacilli.o__Lactobacillales.f__Streptococcaceae.g__Streptococcus.s__Streptococcus_salivarius_subsp_thermophilus	V8	1.13271	0.0583199	15.7921	3.02162
									p__Firmicutes.c__Bacilli.o__Lactobacillales.f__Streptococcaceae.g__Streptococcus.s__Streptococcus_salivarius_subsp_thermophilus	V9	0.243471	0.02749	1.27516	0.299578
									p__Firmicutes.c__Clostridia.o__Clostridiales.f__Lachnospiraceae.g__Fusicatenibacter.s__	BL	1.40885	0.614177	2.78569	0.562627
									p__Firmicutes.c__Clostridia.o__Clostridiales.f__Lachnospiraceae.g__Fusicatenibacter.s__	V4	1.24027	0.350416	4.58888	0.829259
									p__Firmicutes.c__Clostridia.o__Clostridiales.f__Lachnospiraceae.g__Fusicatenibacter.s__	V5	1.74894	0.151426	6.87277	1.41172
									p__Firmicutes.c__Clostridia.o__Clostridiales.f__Lachnospiraceae.g__Fusicatenibacter.s__	V6	1.18604	0.201716	3.10706	0.774344
									p__Firmicutes.c__Clostridia.o__Clostridiales.f__Lachnospiraceae.g__Fusicatenibacter.s__	V7	0.733619	0	1.75624	0.49982
									p__Firmicutes.c__Clostridia.o__Clostridiales.f__Lachnospiraceae.g__Fusicatenibacter.s__	V8	1.04941	0.49206	2.06178	0.412495
									p__Firmicutes.c__Clostridia.o__Clostridiales.f__Lachnospiraceae.g__Fusicatenibacter.s__	V9	0.822419	0.318898	2.35117	0.442314
									p__Firmicutes.c__Clostridia.o__Clostridiales.f__Lachnospiraceae.g__Lachnoclostridium.s__	BL	0.7543	0.298095	2.90243	0.478411
									p__Firmicutes.c__Clostridia.o__Clostridiales.f__Lachnospiraceae.g__Lachnoclostridium.s__	V4	0.593291	0.275036	0.966626	0.207573
									p__Firmicutes.c__Clostridia.o__Clostridiales.f__Lachnospiraceae.g__Lachnoclostridium.s__	V5	0.582674	0.0947774	1.83947	0.43269
									p__Firmicutes.c__Clostridia.o__Clostridiales.f__Lachnospiraceae.g__Lachnoclostridium.s__	V6	0.65806	0.196398	2.23063	0.497647
									p__Firmicutes.c__Clostridia.o__Clostridiales.f__Lachnospiraceae.g__Lachnoclostridium.s__	V7	0.603554	0.0761564	2.36619	0.543602
									p__Firmicutes.c__Clostridia.o__Clostridiales.f__Lachnospiraceae.g__Lachnoclostridium.s__	V8	0.618571	0.237185	1.2732	0.289697
									p__Firmicutes.c__Clostridia.o__Clostridiales.f__Lachnospiraceae.g__Lachnoclostridium.s__	V9	0.685478	0.228827	1.77902	0.421151
									p__Firmicutes.c__Clostridia.o__Clostridiales.f__Lachnospiraceae.g__Lachnospira.s__	BL	0.666095	0.195732	1.4145	0.339284
									p__Firmicutes.c__Clostridia.o__Clostridiales.f__Lachnospiraceae.g__Lachnospira.s__	V4	0.746654	0.105209	2.37026	0.499828
									p__Firmicutes.c__Clostridia.o__Clostridiales.f__Lachnospiraceae.g__Lachnospira.s__	V5	0.559849	0.108956	2.368	0.556273
									p__Firmicutes.c__Clostridia.o__Clostridiales.f__Lachnospiraceae.g__Lachnospira.s__	V6	0.602583	0.0952982	2.58765	0.585651
									p__Firmicutes.c__Clostridia.o__Clostridiales.f__Lachnospiraceae.g__Lachnospira.s__	V7	0.462039	0.0329003	2.37831	0.491443
									p__Firmicutes.c__Clostridia.o__Clostridiales.f__Lachnospiraceae.g__Lachnospira.s__	V8	0.617178	0.127644	1.56756	0.421436
									p__Firmicutes.c__Clostridia.o__Clostridiales.f__Lachnospiraceae.g__Lachnospira.s__	V9	0.964008	0.0771833	7.21007	1.32418
									p__Firmicutes.c__Clostridia.o__Clostridiales.f__Lachnospiraceae.g__Roseburia.s__Roseburia_inulinivorans	BL	0.8131	0.254441	2.54483	0.526357
									p__Firmicutes.c__Clostridia.o__Clostridiales.f__Lachnospiraceae.g__Roseburia.s__Roseburia_inulinivorans	V4	0.722181	0.148325	2.72768	0.547539
									p__Firmicutes.c__Clostridia.o__Clostridiales.f__Lachnospiraceae.g__Roseburia.s__Roseburia_inulinivorans	V5	0.379217	0.0444086	1.15819	0.239721
									p__Firmicutes.c__Clostridia.o__Clostridiales.f__Lachnospiraceae.g__Roseburia.s__Roseburia_inulinivorans	V6	0.542896	0.189607	1.59581	0.368384
									p__Firmicutes.c__Clostridia.o__Clostridiales.f__Lachnospiraceae.g__Roseburia.s__Roseburia_inulinivorans	V7	0.436571	0.0143287	1.31226	0.396436
									p__Firmicutes.c__Clostridia.o__Clostridiales.f__Lachnospiraceae.g__Roseburia.s__Roseburia_inulinivorans	V8	0.566208	0.0971584	4.01516	0.720677
									p__Firmicutes.c__Clostridia.o__Clostridiales.f__Lachnospiraceae.g__Roseburia.s__Roseburia_inulinivorans	V9	0.430356	0.0923136	1.44069	0.314098
									p__Firmicutes.c__Clostridia.o__Clostridiales.f__Lachnospiraceae.g__unidentified_Lachnospiraceae.s__Coprococcus_comes	BL	0.359586	0.15346	0.774063	0.173424
									p__Firmicutes.c__Clostridia.o__Clostridiales.f__Lachnospiraceae.g__unidentified_Lachnospiraceae.s__Coprococcus_comes	V4	0.453617	0.0924544	2.76349	0.485396
									p__Firmicutes.c__Clostridia.o__Clostridiales.f__Lachnospiraceae.g__unidentified_Lachnospiraceae.s__Coprococcus_comes	V5	0.563364	0.0784365	2.06355	0.477172
									p__Firmicutes.c__Clostridia.o__Clostridiales.f__Lachnospiraceae.g__unidentified_Lachnospiraceae.s__Coprococcus_comes	V6	0.438371	0.117823	2.22893	0.430078
									p__Firmicutes.c__Clostridia.o__Clostridiales.f__Lachnospiraceae.g__unidentified_Lachnospiraceae.s__Coprococcus_comes	V7	0.501049	0.0539601	2.03936	0.533996
									p__Firmicutes.c__Clostridia.o__Clostridiales.f__Lachnospiraceae.g__unidentified_Lachnospiraceae.s__Coprococcus_comes	V8	1.23165	0.209754	6.86793	1.41908
									p__Firmicutes.c__Clostridia.o__Clostridiales.f__Lachnospiraceae.g__unidentified_Lachnospiraceae.s__Coprococcus_comes	V9	0.473771	0.0969157	2.78361	0.509243
									p__Firmicutes.c__Clostridia.o__Clostridiales.f__Lachnospiraceae.g__unidentified_Lachnospiraceae.s__Coprococcus_eutactus	BL	0.737117	0.184365	2.70105	0.64224
									p__Firmicutes.c__Clostridia.o__Clostridiales.f__Lachnospiraceae.g__unidentified_Lachnospiraceae.s__Coprococcus_eutactus	V4	0.960124	0.0636438	2.86718	0.838631
									p__Firmicutes.c__Clostridia.o__Clostridiales.f__Lachnospiraceae.g__unidentified_Lachnospiraceae.s__Coprococcus_eutactus	V5	0.79826	0.0935741	3.3842	0.922916
									p__Firmicutes.c__Clostridia.o__Clostridiales.f__Lachnospiraceae.g__unidentified_Lachnospiraceae.s__Coprococcus_eutactus	V6	0.6711	0.024887	3.16428	0.695673
									p__Firmicutes.c__Clostridia.o__Clostridiales.f__Lachnospiraceae.g__unidentified_Lachnospiraceae.s__Coprococcus_eutactus	V7	0.493565	0	3.01964	0.745846
									p__Firmicutes.c__Clostridia.o__Clostridiales.f__Lachnospiraceae.g__unidentified_Lachnospiraceae.s__Coprococcus_eutactus	V8	0.516134	0.00322699	3.14468	0.738358
									p__Firmicutes.c__Clostridia.o__Clostridiales.f__Lachnospiraceae.g__unidentified_Lachnospiraceae.s__Coprococcus_eutactus	V9	0.855289	0.236921	3.55035	0.958724
									p__Firmicutes.c__Clostridia.o__Clostridiales.f__Ruminococcaceae.g__.s__	BL	2.15599	0.826546	5.1213	0.912599
									p__Firmicutes.c__Clostridia.o__Clostridiales.f__Ruminococcaceae.g__.s__	V4	1.48244	0.71243	5.66931	0.999321
									p__Firmicutes.c__Clostridia.o__Clostridiales.f__Ruminococcaceae.g__.s__	V5	2.18706	0.907109	5.52163	1.18624
									p__Firmicutes.c__Clostridia.o__Clostridiales.f__Ruminococcaceae.g__.s__	V6	2.26677	0.616437	6.10419	1.3116
									p__Firmicutes.c__Clostridia.o__Clostridiales.f__Ruminococcaceae.g__.s__	V7	1.66104	0.122891	5.00267	1.10693
									p__Firmicutes.c__Clostridia.o__Clostridiales.f__Ruminococcaceae.g__.s__	V8	1.95709	0.683087	4.6241	0.964915
									p__Firmicutes.c__Clostridia.o__Clostridiales.f__Ruminococcaceae.g__.s__	V9	2.15794	0.640196	8.97263	1.71143
									p__Firmicutes.c__Clostridia.o__Clostridiales.f__Ruminococcaceae.g__Faecalibacterium.s__Faecalibacterium_prausnitzii	BL	1.40727	0.47027	2.5372	0.502537
									p__Firmicutes.c__Clostridia.o__Clostridiales.f__Ruminococcaceae.g__Faecalibacterium.s__Faecalibacterium_prausnitzii	V4	1.30995	0.423174	3.5064	0.653063
									p__Firmicutes.c__Clostridia.o__Clostridiales.f__Ruminococcaceae.g__Faecalibacterium.s__Faecalibacterium_prausnitzii	V5	1.14734	0.279531	3.40937	0.699281
									p__Firmicutes.c__Clostridia.o__Clostridiales.f__Ruminococcaceae.g__Faecalibacterium.s__Faecalibacterium_prausnitzii	V6	1.79031	0.533593	6.06263	1.12441
									p__Firmicutes.c__Clostridia.o__Clostridiales.f__Ruminococcaceae.g__Faecalibacterium.s__Faecalibacterium_prausnitzii	V7	1.66179	0.042452	9.48885	2.20267
									p__Firmicutes.c__Clostridia.o__Clostridiales.f__Ruminococcaceae.g__Faecalibacterium.s__Faecalibacterium_prausnitzii	V8	0.780807	0.264282	1.61173	0.284476
									p__Firmicutes.c__Clostridia.o__Clostridiales.f__Ruminococcaceae.g__Faecalibacterium.s__Faecalibacterium_prausnitzii	V9	1.1688	0.370743	2.19691	0.524224
									p__Firmicutes.c__Clostridia.o__Clostridiales.f__Ruminococcaceae.g__Subdoligranulum.s__	BL	4.62091	1.58507	9.84693	2.41893
									p__Firmicutes.c__Clostridia.o__Clostridiales.f__Ruminococcaceae.g__Subdoligranulum.s__	V4	4.20699	1.15318	12.925	2.68463
									p__Firmicutes.c__Clostridia.o__Clostridiales.f__Ruminococcaceae.g__Subdoligranulum.s__	V5	3.79232	0.811696	15.1608	3.03717
									p__Firmicutes.c__Clostridia.o__Clostridiales.f__Ruminococcaceae.g__Subdoligranulum.s__	V6	3.41678	1.23095	12.0716	2.4474
									p__Firmicutes.c__Clostridia.o__Clostridiales.f__Ruminococcaceae.g__Subdoligranulum.s__	V7	3.17535	0.331181	10.4555	2.52833
									p__Firmicutes.c__Clostridia.o__Clostridiales.f__Ruminococcaceae.g__Subdoligranulum.s__	V8	3.95377	1.25505	12.8161	2.40623
									p__Firmicutes.c__Clostridia.o__Clostridiales.f__Ruminococcaceae.g__Subdoligranulum.s__	V9	3.78808	1.30278	16.9752	3.07261
									p__Firmicutes.c__Clostridia.o__Clostridiales.f__Ruminococcaceae.g__unidentified_Ruminococcaceae.s__Clostridiales_bacterium_42_27	BL	0.57151	0.0476131	3.39682	0.763936
									p__Firmicutes.c__Clostridia.o__Clostridiales.f__Ruminococcaceae.g__unidentified_Ruminococcaceae.s__Clostridiales_bacterium_42_27	V4	0.712213	0	7.23035	1.50861
									p__Firmicutes.c__Clostridia.o__Clostridiales.f__Ruminococcaceae.g__unidentified_Ruminococcaceae.s__Clostridiales_bacterium_42_27	V5	0.670762	0.0464271	3.34303	0.907757
									p__Firmicutes.c__Clostridia.o__Clostridiales.f__Ruminococcaceae.g__unidentified_Ruminococcaceae.s__Clostridiales_bacterium_42_27	V6	1.38428	0	11.8182	2.90915
									p__Firmicutes.c__Clostridia.o__Clostridiales.f__Ruminococcaceae.g__unidentified_Ruminococcaceae.s__Clostridiales_bacterium_42_27	V7	0.444637	0	2.75515	0.708958
									p__Firmicutes.c__Clostridia.o__Clostridiales.f__Ruminococcaceae.g__unidentified_Ruminococcaceae.s__Clostridiales_bacterium_42_27	V8	0.825296	0.0919209	11.3988	2.09846
									p__Firmicutes.c__Clostridia.o__Clostridiales.f__Ruminococcaceae.g__unidentified_Ruminococcaceae.s__Clostridiales_bacterium_42_27	V9	0.349711	0.0140482	3.30461	0.626746
									p__Firmicutes.c__Clostridia.o__Clostridiales.f__Ruminococcaceae.g__unidentified_Ruminococcaceae.s__Clostridium_sp_MC_40	BL	0.198577	0.0360877	0.899338	0.18651
									p__Firmicutes.c__Clostridia.o__Clostridiales.f__Ruminococcaceae.g__unidentified_Ruminococcaceae.s__Clostridium_sp_MC_40	V4	0.312904	0.0632696	0.888505	0.202165
									p__Firmicutes.c__Clostridia.o__Clostridiales.f__Ruminococcaceae.g__unidentified_Ruminococcaceae.s__Clostridium_sp_MC_40	V5	0.30692	0.0625757	1.28142	0.25022
									p__Firmicutes.c__Clostridia.o__Clostridiales.f__Ruminococcaceae.g__unidentified_Ruminococcaceae.s__Clostridium_sp_MC_40	V6	0.436054	0.127548	1.05438	0.29646
									p__Firmicutes.c__Clostridia.o__Clostridiales.f__Ruminococcaceae.g__unidentified_Ruminococcaceae.s__Clostridium_sp_MC_40	V7	0.498202	0.0062487	3.19346	0.758932
									p__Firmicutes.c__Clostridia.o__Clostridiales.f__Ruminococcaceae.g__unidentified_Ruminococcaceae.s__Clostridium_sp_MC_40	V8	0.558535	0.0869297	1.89775	0.509171
									p__Firmicutes.c__Clostridia.o__Clostridiales.f__Ruminococcaceae.g__unidentified_Ruminococcaceae.s__Clostridium_sp_MC_40	V9	0.554824	0.110379	3.33291	0.722111
									p__Firmicutes.c__Clostridia.o__Clostridiales.f__Ruminococcaceae.g__unidentified_Ruminococcaceae.s__Oscillibacter_sp_ER4	BL	0.484366	0.126493	1.25734	0.270183
									p__Firmicutes.c__Clostridia.o__Clostridiales.f__Ruminococcaceae.g__unidentified_Ruminococcaceae.s__Oscillibacter_sp_ER4	V4	0.320021	0.0686804	0.627635	0.147346
									p__Firmicutes.c__Clostridia.o__Clostridiales.f__Ruminococcaceae.g__unidentified_Ruminococcaceae.s__Oscillibacter_sp_ER4	V5	0.416777	0.0598366	1.96906	0.418431
									p__Firmicutes.c__Clostridia.o__Clostridiales.f__Ruminococcaceae.g__unidentified_Ruminococcaceae.s__Oscillibacter_sp_ER4	V6	0.334812	0.0720414	0.616594	0.13438
									p__Firmicutes.c__Clostridia.o__Clostridiales.f__Ruminococcaceae.g__unidentified_Ruminococcaceae.s__Oscillibacter_sp_ER4	V7	0.315094	0	1.47704	0.290797
									p__Firmicutes.c__Clostridia.o__Clostridiales.f__Ruminococcaceae.g__unidentified_Ruminococcaceae.s__Oscillibacter_sp_ER4	V8	0.446628	0.060576	1.41759	0.328024
									p__Firmicutes.c__Clostridia.o__Clostridiales.f__Ruminococcaceae.g__unidentified_Ruminococcaceae.s__Oscillibacter_sp_ER4	V9	0.374566	0.134278	1.1375	0.227527
									p__Firmicutes.c__Clostridia.o__Clostridiales.f__Ruminococcaceae.g__unidentified_Ruminococcaceae.s__Ruminococcus_bicirculans	BL	1.07097	0.158973	5.43931	0.970153
									p__Firmicutes.c__Clostridia.o__Clostridiales.f__Ruminococcaceae.g__unidentified_Ruminococcaceae.s__Ruminococcus_bicirculans	V4	0.694922	0.0841672	1.88311	0.576385
									p__Firmicutes.c__Clostridia.o__Clostridiales.f__Ruminococcaceae.g__unidentified_Ruminococcaceae.s__Ruminococcus_bicirculans	V5	0.642149	0.0806893	2.07057	0.546336
									p__Firmicutes.c__Clostridia.o__Clostridiales.f__Ruminococcaceae.g__unidentified_Ruminococcaceae.s__Ruminococcus_bicirculans	V6	0.886276	0.127852	3.42006	0.817684
									p__Firmicutes.c__Clostridia.o__Clostridiales.f__Ruminococcaceae.g__unidentified_Ruminococcaceae.s__Ruminococcus_bicirculans	V7	0.678768	0.0692554	3.22565	0.846146
									p__Firmicutes.c__Clostridia.o__Clostridiales.f__Ruminococcaceae.g__unidentified_Ruminococcaceae.s__Ruminococcus_bicirculans	V8	0.682434	0.131536	2.85991	0.631413
									p__Firmicutes.c__Clostridia.o__Clostridiales.f__Ruminococcaceae.g__unidentified_Ruminococcaceae.s__Ruminococcus_bicirculans	V9	0.492145	0.0405774	2.02852	0.468799
									p__Firmicutes.c__Clostridia.o__Clostridiales.f__Ruminococcaceae.g__unidentified_Ruminococcaceae.s__Ruminococcus_bromii	BL	5.26112	1.0055	22.4247	5.17432
									p__Firmicutes.c__Clostridia.o__Clostridiales.f__Ruminococcaceae.g__unidentified_Ruminococcaceae.s__Ruminococcus_bromii	V4	3.94872	0.785561	18.298	3.68217
									p__Firmicutes.c__Clostridia.o__Clostridiales.f__Ruminococcaceae.g__unidentified_Ruminococcaceae.s__Ruminococcus_bromii	V5	3.9455	0.29673	24.1431	4.99889
									p__Firmicutes.c__Clostridia.o__Clostridiales.f__Ruminococcaceae.g__unidentified_Ruminococcaceae.s__Ruminococcus_bromii	V6	4.56831	0.519031	18.5671	4.42098
									p__Firmicutes.c__Clostridia.o__Clostridiales.f__Ruminococcaceae.g__unidentified_Ruminococcaceae.s__Ruminococcus_bromii	V7	4.88062	0.159482	29.5426	7.2724
									p__Firmicutes.c__Clostridia.o__Clostridiales.f__Ruminococcaceae.g__unidentified_Ruminococcaceae.s__Ruminococcus_bromii	V8	4.10488	0.313875	23.3601	5.1375
									p__Firmicutes.c__Clostridia.o__Clostridiales.f__Ruminococcaceae.g__unidentified_Ruminococcaceae.s__Ruminococcus_bromii	V9	3.23736	0.445104	12.7946	3.14621
									p__Proteobacteria.c__Gammaproteobacteria.o__unidentified_Gammaproteobacteria.f__Burkholderiaceae.g__Parasutterella.s__	BL	0.334853	0.0686651	2.09389	0.442534
									p__Proteobacteria.c__Gammaproteobacteria.o__unidentified_Gammaproteobacteria.f__Burkholderiaceae.g__Parasutterella.s__	V4	0.335807	0.00924544	2.82036	0.52675
									p__Proteobacteria.c__Gammaproteobacteria.o__unidentified_Gammaproteobacteria.f__Burkholderiaceae.g__Parasutterella.s__	V5	0.295227	0.00192117	2.88254	0.581165
									p__Proteobacteria.c__Gammaproteobacteria.o__unidentified_Gammaproteobacteria.f__Burkholderiaceae.g__Parasutterella.s__	V6	0.54196	0.0496076	4.03623	0.972401
									p__Proteobacteria.c__Gammaproteobacteria.o__unidentified_Gammaproteobacteria.f__Burkholderiaceae.g__Parasutterella.s__	V7	0.273082	0	3.24307	0.646811
									p__Proteobacteria.c__Gammaproteobacteria.o__unidentified_Gammaproteobacteria.f__Burkholderiaceae.g__Parasutterella.s__	V8	0.358822	0.0148229	3.46398	0.740556
									p__Proteobacteria.c__Gammaproteobacteria.o__unidentified_Gammaproteobacteria.f__Burkholderiaceae.g__Parasutterella.s__	V9	0.27452	0.017119	1.58709	0.406887
